# Supplementary material for: A Vaccine with Multiple Receptor-Binding Domain Subunit Mutations Induces Broad-Spectrum Immune Response against SARS-CoV-2 Variants of Concern
Source: Vaccines (Basel). 2022 Oct 1;10(10):1653. doi: 10.3390/vaccines10101653 (PMC9609383; doi:10.3390/vaccines10101653)
Supplement: Supplementary file 1 [file vaccines-10-01653-s001.zip]

Archive with 1 entries (1 files):
- vaccines-1905298-supplementary.pdf
